# Supplementary material for: CXCL11 Correlates With Antitumor Immunity and an Improved Prognosis in Colon Cancer
Source: Front Cell Dev Biol. 2021 Mar 11;9:646252. doi: 10.3389/fcell.2021.646252 (PMC7991085; doi:10.3389/fcell.2021.646252)
Supplement: Supplementary Table 2 — Clinical information of 108 cases of colon cancer patients. [file Table_2.XLSX]

## Sheet: Table S3
Supplementary Table 2. Clinical information of 108 cases of colon cancer patients.
Patients	age (years)	gender	TNM	collection of tumor tissue（Yes/No)	collection of adjacent normal tissue（Yes/No)
1	27	male	T4aN2bM0	Yes	Yes
2	69	female	T4aN2bM0	Yes	Yes
3	65	female	T4aN2bM0	Yes	Yes
4	62	female	T4aN2bM0	Yes	Yes
5	53	female	T4aN2bM0	Yes	Yes
6	64	male	T4aN2aMIa	Yes	Yes
7	45	male	T4aN2aM0	Yes	Yes
8	54	female	T4aN2aM0	Yes	Yes
9	73	male	T4aN1bM0	Yes	Yes
10	50	male	T4aN1bM0	Yes	Yes
11	81	female	T4aN1bM0	Yes	Yes
12	58	female	T4aN1bM0	Yes	Yes
13	57	female	T4aN1bM0	Yes	Yes
14	69	male	T4aN1aM0	Yes	Yes
15	55	male	T4aN1aM0	Yes	Yes
16	78	female	T4aN1aM0	Yes	Yes
17	68	female	T4aN1aM0	Yes	Yes
18	64	female	T4aN1aM0	Yes	Yes
19	60	female	T4aN1aM0	Yes	Yes
20	57	female	T4aN1aM0	Yes	Yes
21	31	female	T4aN1aM0	Yes	Yes
22	80	male	T4aN0M0	Yes	Yes
23	80	male	T4aN0M0	Yes	Yes
24	78	male	T4aN0M0	Yes	Yes
25	77	male	T4aN0M0	Yes	Yes
26	75	male	T4aN0M0	Yes	Yes
27	72	male	T4aN0M0	Yes	Yes
28	72	male	T4aN0M0	Yes	Yes
29	70	male	T4aN0M0	Yes	Yes
30	69	male	T4aN0M0	Yes	Yes
31	66	male	T4aN0M0	Yes	Yes
32	64	male	T4aN0M0	Yes	Yes
33	62	male	T4aN0M0	Yes	Yes
34	59	male	T4aN0M0	Yes	Yes
35	57	male	T4aN0M0	Yes	Yes
36	52	male	T4aN0M0	Yes	Yes
37	51	male	T4aN0M0	Yes	Yes
38	50	male	T4aN0M0	Yes	Yes
39	49	male	T4aN0M0	Yes	Yes
40	49	male	T4aN0M0	Yes	Yes
41	45	male	T4aN0M0	Yes	Yes
42	78	female	T4aN0M0	Yes	Yes
43	72	female	T4aN0M0	Yes	Yes
44	69	female	T4aN0M0	Yes	Yes
45	69	female	T4aN0M0	Yes	Yes
46	67	female	T4aN0M0	Yes	Yes
47	66	female	T4aN0M0	Yes	Yes
48	65	female	T4aN0M0	Yes	Yes
49	62	female	T4aN0M0	Yes	Yes
50	60	female	T4aN0M0	Yes	Yes
51	58	female	T4aN0M0	Yes	Yes
52	58	female	T4aN0M0	Yes	Yes
53	49	female	T4aN0M0	Yes	Yes
54	41	female	T4aN0M0	Yes	Yes
55	74	male	T4aN0M0	Yes	Yes
56	50	male	T3N1bM1a	Yes	Yes
57	68	male	T3N1bM0	Yes	No
58	25	female	T3N1bM0	Yes	No
59	59	male	T3N1aM0	Yes	No
60	46	male	T3N1aM0	Yes	No
61	58	female	T3N1aM0	Yes	No
62	46	female	T3N1aM0	Yes	No
63	74	male	T3N0M0	Yes	No
64	74	male	T3N0M0	Yes	No
65	71	male	T3N0M0	Yes	No
66	70	male	T3N0M0	Yes	No
67	69	male	T3N0M0	Yes	No
68	68	male	T3N0M0	Yes	No
69	67	male	T3N0M0	Yes	No
70	67	male	T3N0M0	Yes	No
71	66	male	T3N0M0	Yes	No
72	58	male	T3N0M0	Yes	No
73	51	male	T3N0M0	Yes	No
74	50	male	T3N0M0	Yes	No
75	42	male	T3N0M0	Yes	No
76	79	female	T3N0M0	Yes	No
77	73	female	T3N0M0	Yes	No
78	72	female	T3N0M0	Yes	No
79	72	female	T3N0M0	Yes	No
80	71	female	T3N0M0	Yes	No
81	65	female	T3N0M0	Yes	No
82	62	female	T3N0M0	Yes	No
83	60	female	T3N0M0	Yes	No
84	60	female	T3N0M0	Yes	No
85	58	female	T3N0M0	Yes	No
86	57	female	T3N0M0	Yes	No
87	57	female	T3N0M0	Yes	No
88	56	female	T3N0M0	Yes	No
89	44	female	T3N0M0	Yes	No
90	43	female	T3N0M0	Yes	No
91	42	female	T3N0M0	Yes	No
92	36	female	T3N0M0	Yes	No
93	33	female	T3N0M0	Yes	No
94	48	male	T3N1aM0	Yes	No
95	77	male	T2N2aM0	Yes	No
96	73	male	T2N1bM0	Yes	No
97	71	female	T2N1aM0	Yes	No
98	67	male	T2N0M0	Yes	No
99	63	male	T2N0M0	Yes	No
100	63	male	T2N0M0	Yes	No
101	63	male	T2N0M0	Yes	No
102	75	female	T2N0M0	Yes	No
103	72	female	T2N0M0	Yes	No
104	61	female	T2N0M0	Yes	No
105	51	female	T2N0M0	Yes	No
106	34	female	T2N0M0	Yes	No
107	61	male	T1N1bM0	Yes	No
108	61	male	T1N0M0	Yes	No
